# Supplementary material for: Signs of Anxiety and Salivary Copeptin Levels in Dogs Diagnosed with Separation-Related Problems in a Short Separation Test
Source: Animals (Basel). 2022 Aug 3;12(15):1974. doi: 10.3390/ani12151974 (PMC9367405; doi:10.3390/ani12151974)
Supplement: Supplementary file 1 [file animals-12-01974-s001.zip]

Archive with 1 entries (1 files):
- animals-1776440-supplementary.pdf
